# Supplementary material for: Accelerated hermaphrodite maturation on male pheromones suggests a general principle of coordination between larval behavior and development
Source: Development. 2024 Jul 8;151(13):dev202961. doi: 10.1242/dev.202961 (PMC11266794; doi:10.1242/dev.202961)
Supplement: Table S1 (primary data and statistics) [file develop-151-202961-TableS1.xlsx]

## Sheet: Figure 1
Figure 1A: Fraction of population reaching adulthood (scored by adult vulva morphology)													Replicates
	49h	51h	53h	55h		N
CON	0	0.136364	0.454545	0.727273		22
MCP	0.173913	0.565217	0.869565	0.956522		23
p-value	-	1.28176e-05	4.59728e-05	0.0063451					Binomial test				A replicate is shown in Fig. S3B
Figure 1B: Fraction of population with mature oocytes (animals analyzed here are the same as in Figure 1C)													Separate Replicate 2										Separate Replicate 3
	52h	54h	56h
OocCON	0.6	0.88	1	Fraction										52h	54h	56h	58h	60h	62h		N			56h	58h	60h		N
OocMCP	0.88	1	1										OocCON	0.68	1	1	1	1	1		25		OocCON	0.87	1	1		24
													OocMCP	0.92	1	1	1	1	1		24		OocMCP	1	1	1		25
OocCON	25	25	25	N
OocMCP	25	25	25
p-value	0.00236677	0.0409324	-						Binomial test
Figure 1C: Fraction of population with fertilized embryos (animals analyzed here are the same as in Figure 1B)													Separate Replicate 2										Separate Replicate 3
	52h	54h	56h
OvuCON	0	0.04	0.88	Fraction										52h	54h	56h	58h	60h	62h		N			56h	58h	60h		N
OvuMCP	0	0.48	1										OvuCON	0.12	0.68	1	1	1	1		25		OvuCON	0.61	0.96	1		24
													OvuMCP	0.16	0.84	1	1	1	1		24		OvuMCP	0.84	0.96	1		25
OvuCON	25	25	25	N
OvuMCP	25	25	25
p-value	-	5.35356e-11	0.0409324						Binomial test
Figure 1D: Volume of worms attaining adulthood (these volume estimates were derived from length and width measurements presented in Figure S1E)
	49h	51h	53h	55h	57h	59h
CON	980380	1.23382e+06	1.50967e+06	2.14933e+06	2.34943e+06	2.58723e+06	AVG
MCP	1.50626e+06	1.64043e+06	2.17543e+06	2.61393e+06	2.88889e+06	3.37066e+06
CON	247172	319476	360587	491807	298803	475994	StDev
MCP	419185	391384	606559	592451	509602	495729
CON	22	20	21	21	20	21	N
MCP	22	22	23	23	21	20
p-value	0.000169	0.000846	0.000815	0.0415	7.26e-05	1.61e-05			Kolmogorov-Smirnov test
Figure 1E: Volume of worms in the second half of the L3 larval stage (these volume estimates were derived from length and width measurements presented in Figure S1F)
	30h	32h	34h	36h
CON	201865	269997	344285	366864	AVG
MCP	211774	283717	382397	404841
CON	61431.1	89619.5	57457.1	74861.2	StDev
MCP	56988.8	71175.6	77189.4	58945.3
CON	20	19	17	19	N
MCP	22	21	21	21
p-value	0.897	0.4288	0.05138	0.01329					Kolmogorov-Smirnov test

## Sheet: Figure 2
Figure 2A: Fraction of population completing a relevant Seam Cell event													Replicates
	26h	28h	36h	38h	42h	44h
CON	0.333333	0.8	0.142857	0.571429	0.368421	0.619048	Fraction
MCP	0.375	0.777778	0.25	0.714286	0.545455	0.8
CON	18	20	21	14	19	21	N
MCP	16	18	20	20	22	20
p-value	0.453064	0.716354	0.146479	0.175201	0.0688529	0.0714357				Binomial test
Figure 2B: Sex myoblast (SM) division round (combined Replicates 1 and 2, shown on the right)													Replicate 1								Replicate 2
	CON 32h	MCP 32h		CON 34h	MCP 34h		CON 36h	MCP 36h						CON 32h	MCP 32h	CON 34h	MCP 34h	CON 36h	MCP 36h			CON 32h	MCP 32h	CON 34h	MCP 34h	CON 36h	MCP 36h
Divided	2	2		1	1		1	6					Divided	1	2	0	0	0	4		Divided	1	0	1	1	1	2
N	29	36		21	35		28	37					N	15	17	6	13	12	18		N	14	19	15	22	16	19
p-value	0.720077			0.81871			0.00185908			Binomial test
Figure 2C: Anchor cell (AC) invasion stage (combined Replicates 1 and 2, shown on the right)													Replicate 1								Replicate 2
	CON	MCP												CON	MCP							CON	MCP
AC4	11	13											AC4	4	6						AC4	7	7
N	32	24											N	15	11						N	17	13
p-value	0.0365742									Binomial test
Figure 2D: Length of the developing gonad arms (combined Replicates 1 and 2, shown on the right)													Replicate 1								Replicate 2
	CON 32h	MCP 32h		CON 36h	MCP 36h									CON 32h	MCP 32h	CON 36h	MCP 36h					CON 32h	MCP 32h	CON 36h	MCP 36h
AntAVG	95.0769	97.3478		104	121.067								AntAVG	94.2	99	97.9	119.3				AntAVG	95.9	95.8	111.4	123.7
PostAVG	90.8889	93.96		106.714	115.292								PostAVG	91.3	96.5	100.2	112.8				PostAVG	90.6	91.6	112.4	117.8
AntStDev	10.4035	15.1226		17.1863	13.6197								AntStDev	12.8	10.8	19.1	13.2				AntStDev	8.3	18.6	11.5	25.2
PostStDev	17.3722	15.3201		17.2151	20.1116								PostStDev	10	14.5	17.6	18.5				PostStDev	21.9	16.3	15.2	22.1
AntN	26	23		20	15								AntN	12	11	11	9				AntN	14	12	9	6
PostN	27	25		28	24								PostN	12	12	13	12				PostN	15	13	15	12
Ant p-val	0.5436			0.0478						Kolmogorov-Smirnov test
Post p-val	0.6857			0.00313						Kolmogorov-Smirnov test
Figure 2E: Gonadal turning phases (TP) (combined Replicates 1 and 2, shown on the right)													Replicate 1								Replicate 2
	CON	MCP												CON	MCP							CON	MCP
TP2/3	2	9											TP2/3	0	1						TP2/3	2	8
N	28	26											N	13	13						N	15	13
p-value	4.92078e-05									Binomial test
Figure 2F: Number of Germline Precursor Cells (GPCs)
	32h	36h	42h	48h
CON	25.52	39.56	61.24	107.96	AVG
MCP	25.96	43.92	69.2	116.4
CON	2.58392	4.83115	6.3264	6.81591	StDev
MCP	4.005	5.50697	7.54983	7.87401
CON	25	25	25	25	N
MCP	25	25	25	25
p-value	0.906	0.0158	0.0366	0.000787						Kolmogorov-Smirnov test
Figure 2G: Fraction of population positive for SP56
	CON	MCP
Fraction	0.413043	0.604167
N	46	48
p-value	0.00585408									Binomial test
Figure 2H: Number of self-sperm in adult hermaphrodites													Separate Replicate 2
	CON	MCP												CON	MCP
AVG	124.273	115.955											AVG	130.3	116.4
StDev	10.2455	7.7366											StDev	13.3504	9.86802
N	22	22											N	10	10
p-value	0.0409									Kolmogorov-Smirnov test

## Sheet: Figure 3
Figure 3A: Lethargus preceding L3/L4 transition (inferred from cessation of pumping) (combined Replicates 1 and 2, shown below)
Time since release from L1 arrest (hours)
CON	32	32.3333	32.6667	33	33.3333	33.6667	34	34.3333	34.6667	35	35.3333	35.6667	36	36.3333	36.6667	37	37.3333	37.6667	38	38.3333	38.6667
Each row represents an individual worm's progression through L3/L4 transition scored by observing pumping: (+) active L3, (-) in lethargus, (L4) active L4.	-	+	-	-	-	L4	L4	L4	L4	L4	L4	L4	L4	L4	L4	L4	L4	L4	L4	L4	L4
	-	+	+	+	+	+	+	-	-	-	-	-	L4	L4	L4	L4	L4	L4	L4	L4	L4
	+	-	-	-	-	-	L4	L4	L4	L4	L4	L4	L4	L4	L4	L4	L4	L4	L4	L4	L4
	+	-	+	+	+	-	+	-	-	-	-	-	L4	L4	L4	L4	L4	L4	L4	L4	L4
	+	-	+	+	+	-	-	-	-	-	-	L4	L4	L4	L4	L4	L4	L4	L4	L4	L4
	+	+	-	-	+	-	L4	L4	L4	L4	L4	L4	L4	L4	L4	L4	L4	L4	L4	L4	L4
	+	+	-	-	-	-	L4	L4	L4	L4	L4	L4	L4	L4	L4	L4	L4	L4	L4	L4	L4
	+	+	-	-	-	-	-	L4	L4	L4	L4	L4	L4	L4	L4	L4	L4	L4	L4	L4	L4
	+	+	-	+	-	+	-	-	+	+	-	-	-	-	L4	L4	L4	L4	L4	L4	L4
	+	+	+	-	-	-	-	L4	L4	L4	L4	L4	L4	L4	L4	L4	L4	L4	L4	L4	L4
	+	+	+	-	-	-	-	-	L4	L4	L4	L4	L4	L4	L4	L4	L4	L4	L4	L4	L4
	+	+	+	+	-	-	-	-	L4	L4	L4	L4	L4	L4	L4	L4	L4	L4	L4	L4	L4
	+	+	+	+	-	-	-	-	-	-	-	L4	L4	L4	L4	L4	L4	L4	L4	L4	L4
	+	+	+	+	-	+	-	+	+	+	-	-	-	-	-	-	L4	L4	L4	L4	L4
	+	+	+	+	+	-	-	L4	L4	L4	L4	L4	L4	L4	L4	L4	L4	L4	L4	L4	L4
	+	+	+	+	+	-	-	-	-	+	L4	L4	L4	L4	L4	L4	L4	L4	L4	L4	L4
	+	+	+	+	+	-	+	+	+	+	+	+	+	+	-	-	-	-	-	L4	L4
	+	+	+	+	+	-	-	-	-	-	-	L4	L4	L4	L4	L4	L4	L4	L4	L4	L4
	+	+	+	+	+	-	+	-	-	-	-	-	L4	L4	L4	L4	L4	L4	L4	L4	L4
	+	+	+	+	+	-	+	+	-	-	-	-	-	L4	L4	L4	L4	L4	L4	L4	L4
	+	+	+	+	+	+	-	-	L4	L4	L4	L4	L4	L4	L4	L4	L4	L4	L4	L4	L4
	+	+	+	+	+	+	-	-	-	-	L4	L4	L4	L4	L4	L4	L4	L4	L4	L4	L4
	+	+	+	+	+	+	-	-	-	-	-	L4	L4	L4	L4	L4	L4	L4	L4	L4	L4
	+	+	+	+	+	+	-	-	-	-	-	L4	L4	L4	L4	L4	L4	L4	L4	L4	L4
	+	+	+	+	+	+	-	-	-	-	-	-	L4	L4	L4	L4	L4	L4	L4	L4	L4
	+	+	+	+	+	+	-	-	-	-	-	-	L4	L4	L4	L4	L4	L4	L4	L4	L4
	+	+	+	+	+	+	-	+	-	-	-	-	-	L4	L4	L4	L4	L4	L4	L4	L4
	+	+	+	+	+	+	-	-	+	-	-	-	-	-	L4	L4	L4	L4	L4	L4	L4
	+	+	+	+	+	+	+	-	+	-	-	L4	L4	L4	L4	L4	L4	L4	L4	L4	L4
	+	+	+	+	+	+	+	-	-	-	-	L4	L4	L4	L4	L4	L4	L4	L4	L4	L4
	+	+	+	+	+	+	+	-	-	-	-	L4	L4	L4	L4	L4	L4	L4	L4	L4	L4
	+	+	+	+	+	+	+	-	-	-	-	L4	L4	L4	L4	L4	L4	L4	L4	L4	L4
	+	+	+	+	+	+	+	-	+	-	-	-	L4	L4	L4	L4	L4	L4	L4	L4	L4
	+	+	+	+	+	+	+	-	+	+	+	-	-	-	-	-	-	L4	L4	L4	L4
	+	+	+	+	+	+	+	-	+	+	+	-	-	-	-	-	-	-	-	L4	L4
	+	+	+	+	+	+	+	-	-	+	+	-	-	-	-	-	-	L4	L4	L4	L4
	+	+	+	+	+	+	+	+	-	-	-	L4	L4	L4	L4	L4	L4	L4	L4	L4	L4
	+	+	+	+	+	+	+	+	-	-	-	L4	L4	L4	L4	L4	L4	L4	L4	L4	L4
	+	+	+	+	+	+	+	+	-	-	-	-	L4	L4	L4	L4	L4	L4	L4	L4	L4
	+	+	+	+	+	+	+	+	-	-	-	-	L4	L4	L4	L4	L4	L4	L4	L4	L4
	+	+	+	+	+	+	+	+	-	-	-	+	-	L4	L4	L4	L4	L4	L4	L4	L4
	+	+	+	+	+	+	+	+	-	-	-	-	-	L4	L4	L4	L4	L4	L4	L4	L4
	+	+	+	+	+	+	+	+	-	-	-	-	-	L4	L4	L4	L4	L4	L4	L4	L4
	+	+	+	+	+	+	+	+	-	-	-	-	-	L4	L4	L4	L4	L4	L4	L4	L4
	+	+	+	+	+	+	+	+	+	-	-	-	-	-	L4	L4	L4	L4	L4	L4	L4
	+	+	+	+	+	+	+	+	+	-	-	-	-	-	L4	L4	L4	L4	L4	L4	L4
	+	+	+	+	+	+	+	+	+	-	-	-	-	-	L4	L4	L4	L4	L4	L4	L4
	+	+	+	+	+	+	+	+	+	-	-	-	-	-	-	L4	L4	L4	L4	L4	L4
Time since release from L1 arrest (hours)
MCP	32	32.3333	32.6667	33	33.3333	33.6667	34	34.3333	34.6667	35	35.3333	35.6667	36	36.3333	36.6667	37	37.3333	37.6667	38	38.3333	38.6667
Each row represents an individual worm's progression through L3/L4 transition scored by observing pumping: (+) active L3, (-) in lethargus, (L4) active L4.	+	+	+	-	-	L4	L4	L4	L4	L4	L4	L4	L4	L4	L4	L4	L4	L4	L4	L4	L4
	+	+	+	-	-	+	-	L4	L4	L4	L4	L4	L4	L4	L4	L4	L4	L4	L4	L4	L4
	+	+	+	-	-	-	L4	L4	L4	L4	L4	L4	L4	L4	L4	L4	L4	L4	L4	L4	L4
	+	+	+	-	-	-	L4	L4	L4	L4	L4	L4	L4	L4	L4	L4	L4	L4	L4	L4	L4
	+	+	+	+	-	-	-	L4	L4	L4	L4	L4	L4	L4	L4	L4	L4	L4	L4	L4	L4
	+	+	+	+	-	-	-	-	L4	L4	L4	L4	L4	L4	L4	L4	L4	L4	L4	L4	L4
	+	+	+	+	-	-	-	-	L4	L4	L4	L4	L4	L4	L4	L4	L4	L4	L4	L4	L4
	+	+	+	+	-	-	-	-	L4	L4	L4	L4	L4	L4	L4	L4	L4	L4	L4	L4	L4
	+	+	+	+	-	-	-	-	L4	L4	L4	L4	L4	L4	L4	L4	L4	L4	L4	L4	L4
	+	+	+	+	-	+	-	-	-	-	-	L4	L4	L4	L4	L4	L4	L4	L4	L4	L4
	+	+	+	+	-	-	-	-	-	-	L4	L4	L4	L4	L4	L4	L4	L4	L4	L4	L4
	+	+	+	+	+	-	-	-	L4	L4	L4	L4	L4	L4	L4	L4	L4	L4	L4	L4	L4
	+	+	+	+	+	-	-	-	L4	L4	L4	L4	L4	L4	L4	L4	L4	L4	L4	L4	L4
	+	+	+	+	+	-	-	-	L4	L4	L4	L4	L4	L4	L4	L4	L4	L4	L4	L4	L4
	+	+	+	+	+	-	-	-	L4	L4	L4	L4	L4	L4	L4	L4	L4	L4	L4	L4	L4
	+	+	+	+	+	-	-	-	-	L4	L4	L4	L4	L4	L4	L4	L4	L4	L4	L4	L4
	+	+	+	+	+	-	-	-	-	L4	L4	L4	L4	L4	L4	L4	L4	L4	L4	L4	L4
	+	+	+	+	+	-	-	-	-	L4	L4	L4	L4	L4	L4	L4	L4	L4	L4	L4	L4
	+	+	+	+	+	-	+	+	+	-	-	-	-	-	L4	L4	L4	L4	L4	L4	L4
	+	+	+	+	+	-	-	-	-	-	-	L4	L4	L4	L4	L4	L4	L4	L4	L4	L4
	+	+	+	+	+	+	-	-	-	-	L4	L4	L4	L4	L4	L4	L4	L4	L4	L4	L4
	+	+	+	+	+	+	-	-	-	-	L4	L4	L4	L4	L4	L4	L4	L4	L4	L4	L4
	+	+	+	+	+	+	-	-	-	-	-	L4	L4	L4	L4	L4	L4	L4	L4	L4	L4
	+	+	+	+	+	+	-	-	-	-	-	L4	L4	L4	L4	L4	L4	L4	L4	L4	L4
	+	+	+	+	+	+	-	+	+	+	-	-	-	-	L4	L4	L4	L4	L4	L4	L4
	+	+	+	+	+	+	-	-	+	-	-	-	-	-	L4	L4	L4	L4	L4	L4	L4
	+	+	+	+	+	+	+	-	-	-	L4	L4	L4	L4	L4	L4	L4	L4	L4	L4	L4
	+	+	+	+	+	+	+	-	-	-	L4	L4	L4	L4	L4	L4	L4	L4	L4	L4	L4
	+	+	+	+	+	+	+	-	-	-	-	L4	L4	L4	L4	L4	L4	L4	L4	L4	L4
	+	+	+	+	+	+	+	-	-	-	-	L4	L4	L4	L4	L4	L4	L4	L4	L4	L4
	+	+	+	+	+	+	+	-	-	-	-	-	L4	L4	L4	L4	L4	L4	L4	L4	L4
	+	+	+	+	+	+	+	+	-	-	-	-	-	L4	L4	L4	L4	L4	L4	L4	L4
	+	+	+	+	+	+	+	+	-	-	-	-	-	L4	L4	L4	L4	L4	L4	L4	L4
	+	+	+	+	+	+	+	+	-	-	-	-	-	L4	L4	L4	L4	L4	L4	L4	L4
	+	+	+	+	+	+	+	+	-	-	-	-	-	-	-	-	L4	L4	L4	L4	L4
	+	+	+	+	+	+	+	+	+	-	-	-	-	L4	L4	L4	L4	L4	L4	L4	L4
	+	+	+	+	+	+	+	+	+	-	-	-	-	-	L4	L4	L4	L4	L4	L4	L4
	+	+	+	+	+	+	+	+	+	+	-	-	-	L4	L4	L4	L4	L4	L4	L4	L4
	+	+	+	+	+	+	+	+	+	+	-	-	-	-	L4	L4	L4	L4	L4	L4	L4
	+	+	+	+	+	+	+	+	+	+	-	-	-	-	L4	L4	L4	L4	L4	L4	L4
	+	+	+	+	+	+	+	+	+	+	-	-	-	-	-	L4	L4	L4	L4	L4	L4
	+	+	+	+	+	+	+	+	+	+	+	-	-	-	-	L4	L4	L4	L4	L4	L4
	+	+	+	+	+	+	+	+	+	+	+	-	-	-	-	-	L4	L4	L4	L4	L4
	+	+	+	+	+	+	+	+	+	+	+	+	+	-	-	-	-	L4	L4	L4	L4
	+	+	+	+	+	+	+	+	+	+	+	+	+	-	-	-	-	L4	L4	L4	L4
	+	+	+	+	+	+	+	+	+	+	+	+	+	-	+	-	-	-	-	-	L4
	+	+	+	+	+	+	+	+	+	+	+	+	+	-	-	-	-	-	L4	L4	L4
	+	+	+	+	+	+	+	+	+	+	+	+	+	+	-	-	-	-	-	-	L4
Figure 3B: Age at entry into L3/L4 lethargus and L4 (hours post L1 arrest) (combined Replicates 1 and 2, shown on the right)													Replicate 1						Replicate 2
	CON Leth	MCP Leth		CON L4	MCP L4									CON Leth	MCP Leth	CON L4	MCP L4			CON Leth	MCP Leth	CON L4	MCP L4
AVG	33.8264	34.3194		35.8611	35.8403								AVG	33.8	34.2	35.8	35.7		AVG	33.9	34.5	35.9	36
StDev	0.856044	1.02212		1.07592	1.22424								StDev	0.76	0.97	0.88	1.11		StDev	0.97	1.08	1.28	1.35
N	48	48		48	48								N	25	25	25	25		N	23	23	23	23
p-value	0.02926			0.7059				Wilcoxon Rank Sum
Figure 3C: Duration of L3/L4 lethargus (minutes) (combined Replicates 1 and 2, shown on the right)													Replicate 1						Replicate 2
	CON	MCP												CON	MCP					CON	MCP
AVG	101.25	85.4167											AVG	104	86.4				AVG	98.3	84.3
StDev	30.7097	23.2432											StDev	31.09	25.64				StDev	30.7	20.85
N	48	48											N	25	25				N	23	23
p-value	0.04506							Wilcoxon Rank Sum
Figure 3D: Fraction of population with an uncertain lethargus commitment (combined Replicates 1 and 2, shown on the right)													Replicate 1						Replicate 2
	CON	MCP												CON	MCP					CON	MCP
Fraction	0.395833	0.125											Fraction	0.4	0.16				Fraction	0.391304	0.0869565
N	48	48											N	25	25				N	23	23
p-value	2.09114e-06							Binomial test
Figure 3A - Replicate 1
Time since release from L1 arrest (hours)
CON ID	32	32.3333	32.6667	33	33.3333	33.6667	34	34.3333	34.6667	35	35.3333	35.6667	36	36.3333	36.6667	37	37.3333	37.6667	38	38.3333	38.6667
1	+	+	+	+	+	+	-	-	-	-	L4	L4	L4	L4	L4	L4	L4	L4	L4	L4	L4
2	+	+	+	+	+	-	-	-	-	+	L4	L4	L4	L4	L4	L4	L4	L4	L4	L4	L4
3	+	+	-	-	-	-	-	L4	L4	L4	L4	L4	L4	L4	L4	L4	L4	L4	L4	L4	L4
4	+	-	-	-	-	-	L4	L4	L4	L4	L4	L4	L4	L4	L4	L4	L4	L4	L4	L4	L4
5	+	+	+	+	-	-	-	-	-	-	-	L4	L4	L4	L4	L4	L4	L4	L4	L4	L4
6	+	+	+	+	-	+	-	+	+	+	-	-	-	-	-	-	L4	L4	L4	L4	L4
7	+	+	+	+	+	-	-	-	-	-	-	L4	L4	L4	L4	L4	L4	L4	L4	L4	L4
8	+	+	+	-	-	-	-	-	L4	L4	L4	L4	L4	L4	L4	L4	L4	L4	L4	L4	L4
9	+	-	+	+	+	-	+	-	-	-	-	-	L4	L4	L4	L4	L4	L4	L4	L4	L4
10	+	+	+	+	+	+	+	+	-	-	-	L4	L4	L4	L4	L4	L4	L4	L4	L4	L4
11	+	+	+	+	+	+	+	+	-	-	-	-	-	L4	L4	L4	L4	L4	L4	L4	L4
12	+	+	+	+	+	+	+	-	+	+	+	-	-	-	-	-	-	L4	L4	L4	L4
13	+	+	+	+	+	+	-	-	+	-	-	-	-	-	L4	L4	L4	L4	L4	L4	L4
14	+	+	-	+	-	+	-	-	+	+	-	-	-	-	L4	L4	L4	L4	L4	L4	L4
15	+	+	+	+	+	+	+	-	-	-	-	L4	L4	L4	L4	L4	L4	L4	L4	L4	L4
16	+	+	+	+	+	+	+	-	+	-	-	L4	L4	L4	L4	L4	L4	L4	L4	L4	L4
17	+	+	+	+	+	+	-	-	-	-	-	L4	L4	L4	L4	L4	L4	L4	L4	L4	L4
18	+	+	+	+	+	+	+	+	+	-	-	-	-	-	L4	L4	L4	L4	L4	L4	L4
19	+	+	+	+	+	-	+	-	-	-	-	-	L4	L4	L4	L4	L4	L4	L4	L4	L4
20	+	+	+	+	+	+	+	+	-	-	-	-	-	L4	L4	L4	L4	L4	L4	L4	L4
21	+	+	+	+	+	-	+	+	-	-	-	-	-	L4	L4	L4	L4	L4	L4	L4	L4
22	+	+	+	+	+	-	-	L4	L4	L4	L4	L4	L4	L4	L4	L4	L4	L4	L4	L4	L4
23	+	+	+	+	+	+	-	-	-	-	-	L4	L4	L4	L4	L4	L4	L4	L4	L4	L4
24	+	+	+	+	+	+	+	+	-	-	-	-	L4	L4	L4	L4	L4	L4	L4	L4	L4
25	+	+	+	+	+	+	+	-	-	-	-	L4	L4	L4	L4	L4	L4	L4	L4	L4	L4
Time since release from L1 arrest (hours)
MCP ID	32	32.3333	32.6667	33	33.3333	33.6667	34	34.3333	34.6667	35	35.3333	35.6667	36	36.3333	36.6667	37	37.3333	37.6667	38	38.3333	38.6667
1	+	+	+	+	+	+	-	-	-	-	L4	L4	L4	L4	L4	L4	L4	L4	L4	L4	L4
2	+	+	+	+	+	+	+	+	+	+	+	+	+	-	-	-	-	L4	L4	L4	L4
3	+	+	+	+	+	+	-	-	-	-	-	L4	L4	L4	L4	L4	L4	L4	L4	L4	L4
4	+	+	+	+	+	+	+	+	+	+	-	-	-	L4	L4	L4	L4	L4	L4	L4	L4
5	+	+	+	-	-	+	-	L4	L4	L4	L4	L4	L4	L4	L4	L4	L4	L4	L4	L4	L4
6	+	+	+	+	+	+	-	-	-	-	L4	L4	L4	L4	L4	L4	L4	L4	L4	L4	L4
7	+	+	+	+	-	+	-	-	-	-	-	L4	L4	L4	L4	L4	L4	L4	L4	L4	L4
8	+	+	+	+	-	-	-	-	L4	L4	L4	L4	L4	L4	L4	L4	L4	L4	L4	L4	L4
9	+	+	+	+	+	+	+	-	-	-	-	L4	L4	L4	L4	L4	L4	L4	L4	L4	L4
10	+	+	+	+	-	-	-	-	L4	L4	L4	L4	L4	L4	L4	L4	L4	L4	L4	L4	L4
11	+	+	+	+	+	-	-	-	-	L4	L4	L4	L4	L4	L4	L4	L4	L4	L4	L4	L4
12	+	+	+	+	+	-	-	-	L4	L4	L4	L4	L4	L4	L4	L4	L4	L4	L4	L4	L4
13	+	+	+	+	+	+	+	+	+	+	+	-	-	-	-	L4	L4	L4	L4	L4	L4
14	+	+	+	+	+	-	-	-	L4	L4	L4	L4	L4	L4	L4	L4	L4	L4	L4	L4	L4
15	+	+	+	+	+	-	+	+	+	-	-	-	-	-	L4	L4	L4	L4	L4	L4	L4
16	+	+	+	+	+	+	+	+	-	-	-	-	-	L4	L4	L4	L4	L4	L4	L4	L4
17	+	+	+	+	+	+	-	-	-	-	-	L4	L4	L4	L4	L4	L4	L4	L4	L4	L4
18	+	+	+	+	+	-	-	-	-	-	-	L4	L4	L4	L4	L4	L4	L4	L4	L4	L4
19	+	+	+	+	+	+	+	-	-	-	-	-	L4	L4	L4	L4	L4	L4	L4	L4	L4
20	+	+	+	-	-	L4	L4	L4	L4	L4	L4	L4	L4	L4	L4	L4	L4	L4	L4	L4	L4
21	+	+	+	+	+	+	-	+	+	+	-	-	-	-	L4	L4	L4	L4	L4	L4	L4
22	+	+	+	+	+	+	+	+	+	+	+	+	+	-	-	-	-	L4	L4	L4	L4
23	+	+	+	-	-	-	L4	L4	L4	L4	L4	L4	L4	L4	L4	L4	L4	L4	L4	L4	L4
24	+	+	+	+	+	+	+	+	+	+	-	-	-	-	L4	L4	L4	L4	L4	L4	L4
25	+	+	+	+	+	+	+	+	-	-	-	-	-	-	-	-	L4	L4	L4	L4	L4
Figure 3A - Replicate 2			Individuals #17 and #19 in CON, #14 and #20 in MCP were censored
Time since release from L1 arrest (hours)
CON ID	32	32.3333	32.6667	33	33.3333	33.6667	34	34.3333	34.6667	35	35.3333	35.6667	36	36.3333	36.6667	37	37.3333	37.6667	38	38.3333	38.6667
1	+	+	+	+	+	+	+	+	-	-	-	L4	L4	L4	L4	L4	L4	L4	L4	L4	L4
2	+	+	+	+	+	-	+	+	+	+	+	+	+	+	-	-	-	-	-	L4	L4
3	+	+	+	+	+	+	+	+	-	-	-	-	-	L4	L4	L4	L4	L4	L4	L4	L4
4	+	+	+	+	+	+	+	+	+	-	-	-	-	-	L4	L4	L4	L4	L4	L4	L4
5	+	+	+	+	+	+	+	+	+	-	-	-	-	-	L4	L4	L4	L4	L4	L4	L4
6	+	+	-	-	+	-	L4	L4	L4	L4	L4	L4	L4	L4	L4	L4	L4	L4	L4	L4	L4
7	+	+	+	+	-	-	-	-	L4	L4	L4	L4	L4	L4	L4	L4	L4	L4	L4	L4	L4
8	+	+	+	+	+	+	+	-	+	+	+	-	-	-	-	-	-	-	-	L4	L4
9	+	+	+	+	+	+	-	-	-	-	-	-	L4	L4	L4	L4	L4	L4	L4	L4	L4
10	+	+	+	+	+	+	+	+	-	-	-	-	L4	L4	L4	L4	L4	L4	L4	L4	L4
11	+	+	+	+	+	+	+	-	-	-	-	L4	L4	L4	L4	L4	L4	L4	L4	L4	L4
12	+	+	+	+	+	+	+	+	-	-	-	+	-	L4	L4	L4	L4	L4	L4	L4	L4
13	+	+	+	+	+	+	-	-	-	-	-	-	L4	L4	L4	L4	L4	L4	L4	L4	L4
14	+	+	+	+	+	+	-	+	-	-	-	-	-	L4	L4	L4	L4	L4	L4	L4	L4
15	+	+	+	-	-	-	-	L4	L4	L4	L4	L4	L4	L4	L4	L4	L4	L4	L4	L4	L4
16	+	+	+	+	+	+	+	-	-	+	+	-	-	-	-	-	-	L4	L4	L4	L4
17	+	+	+	+	+	+	-	+	+	+	+	+	+	+	-	+	+	-	-	-	-
18	-	+	+	+	+	+	+	-	-	-	-	-	L4	L4	L4	L4	L4	L4	L4	L4	L4
19	L3	L3	L3	L3	L3	L3	L3	L3	L3	L3	L3	L3	L3	L3	L3	L3	L3	L3	L3	L3	L3
20	+	+	+	+	+	+	-	-	L4	L4	L4	L4	L4	L4	L4	L4	L4	L4	L4	L4	L4
21	+	+	-	-	-	-	L4	L4	L4	L4	L4	L4	L4	L4	L4	L4	L4	L4	L4	L4	L4
22	+	+	+	+	+	+	+	-	+	-	-	-	L4	L4	L4	L4	L4	L4	L4	L4	L4
23	+	+	+	+	+	+	+	+	+	-	-	-	-	-	-	L4	L4	L4	L4	L4	L4
24	+	-	+	+	+	-	-	-	-	-	-	L4	L4	L4	L4	L4	L4	L4	L4	L4	L4
25	-	+	-	-	-	L4	L4	L4	L4	L4	L4	L4	L4	L4	L4	L4	L4	L4	L4	L4	L4
Time since release from L1 arrest (hours)
MCP ID	32	32.3333	32.6667	33	33.3333	33.6667	34	34.3333	34.6667	35	35.3333	35.6667	36	36.3333	36.6667	37	37.3333	37.6667	38	38.3333	38.6667
1	+	+	+	+	-	-	-	L4	L4	L4	L4	L4	L4	L4	L4	L4	L4	L4	L4	L4	L4
2	+	+	+	+	+	+	-	-	+	-	-	-	-	-	L4	L4	L4	L4	L4	L4	L4
3	+	+	+	+	+	+	+	+	+	+	+	+	+	+	-	-	-	-	-	-	L4
4	+	+	+	+	+	-	-	-	L4	L4	L4	L4	L4	L4	L4	L4	L4	L4	L4	L4	L4
5	+	+	+	+	+	+	+	+	+	+	+	-	-	-	-	-	L4	L4	L4	L4	L4
6	+	+	+	+	+	+	+	-	-	-	-	L4	L4	L4	L4	L4	L4	L4	L4	L4	L4
7	+	+	+	+	+	+	+	+	+	+	+	+	+	-	-	-	-	-	L4	L4	L4
8	+	+	+	+	-	-	-	-	L4	L4	L4	L4	L4	L4	L4	L4	L4	L4	L4	L4	L4
9	+	+	+	+	+	-	-	-	-	L4	L4	L4	L4	L4	L4	L4	L4	L4	L4	L4	L4
10	+	+	+	+	+	+	+	+	+	-	-	-	-	-	L4	L4	L4	L4	L4	L4	L4
11	+	+	+	-	-	-	L4	L4	L4	L4	L4	L4	L4	L4	L4	L4	L4	L4	L4	L4	L4
12	+	+	+	+	+	+	+	+	+	-	-	-	-	L4	L4	L4	L4	L4	L4	L4	L4
13	+	+	+	+	+	+	+	+	+	+	-	-	-	-	-	L4	L4	L4	L4	L4	L4
14	L4	L4	L4	L4	L4	L4	L4	L4	L4	L4	L4	L4	L4	L4	L4	L4	L4	L4	L4	L4	L4
15	+	+	+	+	+	+	+	-	-	-	L4	L4	L4	L4	L4	L4	L4	L4	L4	L4	L4
16	+	+	+	+	+	+	+	+	+	+	+	+	+	-	+	-	-	-	-	-	L4
17	+	+	+	+	+	+	+	-	-	-	L4	L4	L4	L4	L4	L4	L4	L4	L4	L4	L4
18	+	+	+	+	+	+	+	+	+	+	-	-	-	-	L4	L4	L4	L4	L4	L4	L4
19	+	+	+	+	-	-	-	-	L4	L4	L4	L4	L4	L4	L4	L4	L4	L4	L4	L4	L4
20	L4	L4	L4	L4	L4	L4	L4	L4	L4	L4	L4	L4	L4	L4	L4	L4	L4	L4	L4	L4	L4
21	+	+	+	+	+	+	+	+	-	-	-	-	-	L4	L4	L4	L4	L4	L4	L4	L4
22	+	+	+	+	+	-	-	-	L4	L4	L4	L4	L4	L4	L4	L4	L4	L4	L4	L4	L4
23	+	+	+	+	+	-	-	-	-	L4	L4	L4	L4	L4	L4	L4	L4	L4	L4	L4	L4
24	+	+	+	+	+	+	+	+	-	-	-	-	-	L4	L4	L4	L4	L4	L4	L4	L4
25	+	+	+	+	-	-	-	-	-	-	L4	L4	L4	L4	L4	L4	L4	L4	L4	L4	L4

## Sheet: Figure 4
Figure 4D: Pumping rate in first and second halves of the L2-L4 larval stages
	L2	L3	L4
Early	1.59075	1.93704	3.69909	AVG
Late	2.27722	3.34422	4.7316
Early	0.636906	1.05278	1.06375	StDev
Late	0.85115	1.10862	1.35104
Early	44	47	46	N
Late	46	48	21
p-value	9.148e-05	1.522e-09	0.0005694					Kolmogorov-Smirnov test

## Sheet: Figure S1
Figure S1A: L4 vulva substage													Replicates
	CON	MCP
A	3	9
N	20	18
p-value	0.000511488								Binomial test
Figure S1B: Average number of mature oocytes (animals analyzed here are the same as in Figure S1C)													Separate Replicate 2										Separate Replicate 3
	52h	54h	56h		N
OocCON	0.88	3.04	5.92		25									52h	54h	56h	58h	60h	62h		N			56h	58h	60h		N
OocMCP	2.52	5.68	7.08		25								OocCON	2.16	5.64	7	7.16	7.875	9.2		25		OocCON	4.7	7.04	8.54		24
													OocMCP	3.48	6.24	7	7.92	9.08	10.08		24		OocMCP	5.64	7.88	9.6		25
p-value	0.0158	0.000247	0.0158						Kolmogorov-Smirnov test
Figure S1C: Average number of fertilized embryos (animals analyzed here are the same as in Figure S1B)													Separate Replicate 2										Separate Replicate 3
	52h	54h	56h		N
OvuCON	0	0.04	3.44		25									52h	54h	56h	58h	60h	62h		N			56h	58h	60h		N
OvuMCP	0	0.68	5.72		25								OvuCON	0.2	1.48	5.26087	5.88	6.16667	8.16		25		OvuCON	1.7	6.16	8.38		24
													OvuMCP	0.2	1.76	6.54167	6.52	7.72	9.84		24		OvuMCP	2.64	7.56	8.08		25
p-value	-	0.0158	0.0158						Kolmogorov-Smirnov test
Figure S1E: Length and width of hermaphrodites attaining adulthood
	49h	51h	53h	55h	57h	59h
LenCON	720	764.95	809.905	862.667	897.65	912.762	AVG
LenMCP	775.273	812.5	853.696	913.304	953.762	963.6
	49h	51h	53h	55h	57h	59h
LenCON	49.6387	49.8318	47.9645	53.9531	42.8686	45.8616	StDev
LenMCP	59.0909	48.9351	70.9144	55.2263	39.4283	48.9881
	49h	51h	53h	55h	57h	59h
WidCON	41.3182	44.9	48.3333	55.8571	57.6	59.8095	AVG
WidMCP	49.1364	50.2273	56.2174	59.8696	61.8095	66.55
	49h	51h	53h	55h	57h	59h
WidCON	4.4656	5.06692	4.88194	5.34121	2.99825	4.76045	StDev
WidMCP	5.66775	5.65628	6.33143	5.53751	4.6327	4.32222
CON	22	20	21	21	20	21	N
MCP	22	22	23	23	21	20
Figure S1F: Length and width of hermaphrodites in the second half of L3
	30h	32h	34h	36h
LenCON	403.3	449.947	481.765	501.368	AVG
LenMCP	408.727	454.714	491.524	512.857
LenCON	34.6123	34.423	25.0912	27.8133	StDev
LenMCP	36.7711	31.5787	20.5149	21.3384
	30h	32h	34h	36h
WidCON	24.9	27.2105	30.0588	30.3684	AVG
WidMCP	25.4091	27.8571	31.2857	31.619
WidCON	3.22653	3.9098	2.10566	2.62912	StDev
WidMCP	2.75437	3.15096	2.68594	1.96153
CON	20	19	17	19	N
MCP	22	21	21	21

## Sheet: Figure S3
Figure S3C: Fraction of population reaching adulthood (scored by adult vulva morphology)													Replicates
0+	49h	51h	53h	55h		N
CON	0	0.0909091	0.363636	0.727273		22
MCP	0.05	0.35	0.7	1		20
p-value	-	0.00136751	0.00232068	0.00171374					Binomial test				This 0+ experiment is a replicate of Figure 1A (see sheet "Figure 1")
24+	49h	51h	53h	55h		N
CON	0	0.227273	0.409091	0.818182		22
MCP	0.130435	0.434783	0.826087	0.956522		23
p-value	-	0.0218288	5.24437e-05	0.0604876					Binomial test
32+	49h	51h	53h	55h		N							32+	49h	51h	53h	55h		N			32+	49h	51h	53h	55h		N
CON	0	0.375	0.625	0.833333		24							CON	0.04	0.56	0.84	1		25			CON	0	0.521739	1	1		23
MCP	0.0434783	0.608696	0.826087	0.956522		23							MCP	0.333333	0.833333	1	1		24			MCP	0.318182	0.818182	0.954545	1		22
p-value	-	0.0194112	0.0330392	0.0845317					Binomial test				p-value	2.70639e-06	0.00472421	0.0152301	-					p-value	-	0.00399299	-	-
0-32	49h	51h	53h	55h		N							0-32	49h	51h	53h	55h		N
CON	0.166667	0.666667	0.875	0.958333		24							CON	0.565217	0.826087	0.956522	1		23
MCP	0.32	0.68	1	1		25							MCP	0.73913	0.869565	1	1		23
p-value	0.0447319	0.537579	0.0354978	0.345076					Binomial test				p-value	0.0680912	0.414645	0.359734	-
36+	49h	51h	53h	55h		N							36+	49h	51h	53h	55h		N
CON	0.04	0.28	0.64	0.76		25							CON	0	0.2	0.72	0.88		25
MCP	0.0833333	0.333333	0.666667	0.791667		24							MCP	0	0.2	0.8	0.92		25
p-value	0.249174	0.350839	0.484397	0.467432					Binomial test				p-value	-	0.579326	0.258539	0.408816
0-36	49h	51h	53h	55h		N							0-36	49h	51h	53h	55h		N
CON	0.0434783	0.26087	0.565217	0.782609		23							CON	0.0416667	0.375	0.833333	0.875		24
MCP	0.0909091	0.5	0.818182	0.909091		22							MCP	0.217391	0.782609	0.869565	0.869565		23
p-value	0.247829	0.0138711	0.012088	0.113448					Binomial test				p-value	0.00225014	8.13365e-05	0.451158	0.677489
